# Supplementary material for: Pyridazino-1,3a,6a-Triazapentalenes as Versatile Fluorescent Probes: Impact of Their Post-Functionalization and Application for Cellular Imaging
Source: Int J Mol Sci. 2021 Jun 21;22(12):6645. doi: 10.3390/ijms22126645 (PMC8234658; doi:10.3390/ijms22126645)
Supplement: Supplementary file 1 [file ijms-22-06645-s001.zip]

Archive with 1 entries (1 files):
- ijms-1245969-supplementary.pdf
